# Supplementary material for: Mitogenomes of Nine Asian Skipper Genera and Their Phylogenetic Position (Lepidoptera: Hesperiidae: Pyrginae)
Source: Insects. 2022 Jan 6;13(1):68. doi: 10.3390/insects13010068 (PMC8779469; doi:10.3390/insects13010068)
Supplement: Supplementary file 1 [file insects-13-00068-s001.zip]

Archive with 1 entries (1 files):
- insects-1487564-supplementary.pdf
